# Supplementary material for: Multicomponent Synthesis of the SARS-CoV-2 Main Protease Inhibitor Nirmatrelvir
Source: J Org Chem. 2023 Aug 22;88(17):12565–71. doi: 10.1021/acs.joc.3c01274 (PMC10476182; doi:10.1021/acs.joc.3c01274)
Supplement: Supplementary file 2 — jo3c01274_si_002.zip [file jo3c01274_si_002.zip]

Archive with 707 entries (633 files):
- 1_NHBoc amino alcohol (9)/9_13C-NMR/
- 1_NHBoc amino alcohol (9)/9_13C-NMR/acqu
- 1_NHBoc amino alcohol (9)/9_13C-NMR/acqus
- 1_NHBoc amino alcohol (9)/9_13C-NMR/audita.txt
- 1_NHBoc amino alcohol (9)/9_13C-NMR/cpdprg2
- 1_NHBoc amino alcohol (9)/9_13C-NMR/fid
- 1_NHBoc amino alcohol (9)/9_13C-NMR/format.temp
- 1_NHBoc amino alcohol (9)/9_13C-NMR/orig
- 1_NHBoc amino alcohol (9)/9_13C-NMR/pdata/
- 1_NHBoc amino alcohol (9)/9_13C-NMR/pdata/1/
- 1_NHBoc amino alcohol (9)/9_13C-NMR/pdata/1/1i
- 1_NHBoc amino alcohol (9)/9_13C-NMR/pdata/1/1r
- 1_NHBoc amino alcohol (9)/9_13C-NMR/pdata/1/auditp.txt
- 1_NHBoc amino alcohol (9)/9_13C-NMR/pdata/1/outd
- 1_NHBoc amino alcohol (9)/9_13C-NMR/pdata/1/peaklist.xml
- 1_NHBoc amino alcohol (9)/9_13C-NMR/pdata/1/proc
- 1_NHBoc amino alcohol (9)/9_13C-NMR/pdata/1/procs
- 1_NHBoc amino alcohol (9)/9_13C-NMR/pdata/1/thumb.png
- 1_NHBoc amino alcohol (9)/9_13C-NMR/pdata/1/title
- 1_NHBoc amino alcohol (9)/9_13C-NMR/prosol_History
- 1_NHBoc amino alcohol (9)/9_13C-NMR/pulseprogram
- 1_NHBoc amino alcohol (9)/9_13C-NMR/scon2
- 1_NHBoc amino alcohol (9)/9_13C-NMR/specpar
- 1_NHBoc amino alcohol (9)/9_13C-NMR/uxnmr.info
- 1_NHBoc amino alcohol (9)/9_13C-NMR/uxnmr.par
- 1_NHBoc amino alcohol (9)/9_1H-NMR/
- 1_NHBoc amino alcohol (9)/9_1H-NMR/acqu
- 1_NHBoc amino alcohol (9)/9_1H-NMR/acqus
- 1_NHBoc amino alcohol (9)/9_1H-NMR/audita.txt
- 1_NHBoc amino alcohol (9)/9_1H-NMR/fid
- 1_NHBoc amino alcohol (9)/9_1H-NMR/format.temp
- 1_NHBoc amino alcohol (9)/9_1H-NMR/fq1list
- 1_NHBoc amino alcohol (9)/9_1H-NMR/pdata/
- 1_NHBoc amino alcohol (9)/9_1H-NMR/pdata/1/
- 1_NHBoc amino alcohol (9)/9_1H-NMR/pdata/1/1i
- 1_NHBoc amino alcohol (9)/9_1H-NMR/pdata/1/1r
- 1_NHBoc amino alcohol (9)/9_1H-NMR/pdata/1/auditp.txt
- 1_NHBoc amino alcohol (9)/9_1H-NMR/pdata/1/integrals.txt
- 1_NHBoc amino alcohol (9)/9_1H-NMR/pdata/1/intrng
- 1_NHBoc amino alcohol (9)/9_1H-NMR/pdata/1/outd
- 1_NHBoc amino alcohol (9)/9_1H-NMR/pdata/1/proc
- 1_NHBoc amino alcohol (9)/9_1H-NMR/pdata/1/procs
- 1_NHBoc amino alcohol (9)/9_1H-NMR/pdata/1/thumb.png
- 1_NHBoc amino alcohol (9)/9_1H-NMR/pdata/1/title
- 1_NHBoc amino alcohol (9)/9_1H-NMR/precom.output
- 1_NHBoc amino alcohol (9)/9_1H-NMR/prosol_History
- 1_NHBoc amino alcohol (9)/9_1H-NMR/pulseprogram
- 1_NHBoc amino alcohol (9)/9_1H-NMR/scon2
- 1_NHBoc amino alcohol (9)/9_1H-NMR/shimvalues
- 1_NHBoc amino alcohol (9)/9_1H-NMR/specpar
- 1_NHBoc amino alcohol (9)/9_1H-NMR/stanprogram1220
- 1_NHBoc amino alcohol (9)/9_1H-NMR/topshimreport
- 1_NHBoc amino alcohol (9)/9_1H-NMR/uxnmr.info
- 1_NHBoc amino alcohol (9)/9_1H-NMR/uxnmr.par
- 1_NHBoc amino alcohol (9)/9_1H-NMR/vtc_pid_settings
- 1_NHBoc amino alcohol (9)/9_HSQC/
- 1_NHBoc amino alcohol (9)/9_HSQC/acqu
- 1_NHBoc amino alcohol (9)/9_HSQC/acqu2
- 1_NHBoc amino alcohol (9)/9_HSQC/acqu2s
- 1_NHBoc amino alcohol (9)/9_HSQC/acqus
- 1_NHBoc amino alcohol (9)/9_HSQC/audita.txt
- 1_NHBoc amino alcohol (9)/9_HSQC/cpdprg2
- 1_NHBoc amino alcohol (9)/9_HSQC/format.temp
- 1_NHBoc amino alcohol (9)/9_HSQC/orig
- 1_NHBoc amino alcohol (9)/9_HSQC/pdata/
- 1_NHBoc amino alcohol (9)/9_HSQC/pdata/1/
- 1_NHBoc amino alcohol (9)/9_HSQC/pdata/1/curdat2
- 1_NHBoc amino alcohol (9)/9_HSQC/pdata/1/outd
- 1_NHBoc amino alcohol (9)/9_HSQC/pdata/1/proc
- 1_NHBoc amino alcohol (9)/9_HSQC/pdata/1/proc2
- 1_NHBoc amino alcohol (9)/9_HSQC/pdata/1/proc2s
- 1_NHBoc amino alcohol (9)/9_HSQC/pdata/1/procs
- 1_NHBoc amino alcohol (9)/9_HSQC/pdata/1/title
- 1_NHBoc amino alcohol (9)/9_HSQC/prosol_History
- 1_NHBoc amino alcohol (9)/9_HSQC/pulseprogram
- 1_NHBoc amino alcohol (9)/9_HSQC/scon2
- 1_NHBoc amino alcohol (9)/9_HSQC/ser
- 1_NHBoc amino alcohol (9)/9_HSQC/specpar
- 1_NHBoc amino alcohol (9)/9_HSQC/uxnmr.info
- 1_NHBoc amino alcohol (9)/9_HSQC/uxnmr.par
- 2_NHBoc amino benzoate (10)/10_13C-NMR/
- 2_NHBoc amino benzoate (10)/10_13C-NMR/acqu
- 2_NHBoc amino benzoate (10)/10_13C-NMR/acqus
- 2_NHBoc amino benzoate (10)/10_13C-NMR/audita.txt
- 2_NHBoc amino benzoate (10)/10_13C-NMR/cpdprg2
- 2_NHBoc amino benzoate (10)/10_13C-NMR/fid
- 2_NHBoc amino benzoate (10)/10_13C-NMR/format.temp
- 2_NHBoc amino benzoate (10)/10_13C-NMR/fq1list
- 2_NHBoc amino benzoate (10)/10_13C-NMR/pdata/
- 2_NHBoc amino benzoate (10)/10_13C-NMR/pdata/1/
- 2_NHBoc amino benzoate (10)/10_13C-NMR/pdata/1/1i
- 2_NHBoc amino benzoate (10)/10_13C-NMR/pdata/1/1r
- 2_NHBoc amino benzoate (10)/10_13C-NMR/pdata/1/auditp.txt
- 2_NHBoc amino benzoate (10)/10_13C-NMR/pdata/1/outd
- 2_NHBoc amino benzoate (10)/10_13C-NMR/pdata/1/proc
- 2_NHBoc amino benzoate (10)/10_13C-NMR/pdata/1/procs
- 2_NHBoc amino benzoate (10)/10_13C-NMR/pdata/1/thumb.png
- 2_NHBoc amino benzoate (10)/10_13C-NMR/pdata/1/title
- 2_NHBoc amino benzoate (10)/10_13C-NMR/precom.output
- 2_NHBoc amino benzoate (10)/10_13C-NMR/prosol_History
- 2_NHBoc amino benzoate (10)/10_13C-NMR/pulseprogram
- 2_NHBoc amino benzoate (10)/10_13C-NMR/scon2
- 2_NHBoc amino benzoate (10)/10_13C-NMR/shimvalues
- 2_NHBoc amino benzoate (10)/10_13C-NMR/specpar
- 2_NHBoc amino benzoate (10)/10_13C-NMR/stanprogram1220
- 2_NHBoc amino benzoate (10)/10_13C-NMR/uxnmr.info
- 2_NHBoc amino benzoate (10)/10_13C-NMR/uxnmr.par
- 2_NHBoc amino benzoate (10)/10_13C-NMR/vtc_pid_settings
- 2_NHBoc amino benzoate (10)/10_1H-NMR/
- 2_NHBoc amino benzoate (10)/10_1H-NMR/acqu
- 2_NHBoc amino benzoate (10)/10_1H-NMR/acqus
- 2_NHBoc amino benzoate (10)/10_1H-NMR/audita.txt
- 2_NHBoc amino benzoate (10)/10_1H-NMR/fid
- 2_NHBoc amino benzoate (10)/10_1H-NMR/format.temp
- 2_NHBoc amino benzoate (10)/10_1H-NMR/fq1list
- 2_NHBoc amino benzoate (10)/10_1H-NMR/orig
- 2_NHBoc amino benzoate (10)/10_1H-NMR/pdata/
- 2_NHBoc amino benzoate (10)/10_1H-NMR/pdata/1/
- 2_NHBoc amino benzoate (10)/10_1H-NMR/pdata/1/1i
- 2_NHBoc amino benzoate (10)/10_1H-NMR/pdata/1/1r
- 2_NHBoc amino benzoate (10)/10_1H-NMR/pdata/1/auditp.txt
- 2_NHBoc amino benzoate (10)/10_1H-NMR/pdata/1/outd
- 2_NHBoc amino benzoate (10)/10_1H-NMR/pdata/1/proc
- 2_NHBoc amino benzoate (10)/10_1H-NMR/pdata/1/procs
- 2_NHBoc amino benzoate (10)/10_1H-NMR/pdata/1/thumb.png
- 2_NHBoc amino benzoate (10)/10_1H-NMR/pdata/1/title
- 2_NHBoc amino benzoate (10)/10_1H-NMR/prosol_History
- 2_NHBoc amino benzoate (10)/10_1H-NMR/pulseprogram
- 2_NHBoc amino benzoate (10)/10_1H-NMR/scon2
- 2_NHBoc amino benzoate (10)/10_1H-NMR/specpar
- 2_NHBoc amino benzoate (10)/10_1H-NMR/uxnmr.info
- 2_NHBoc amino benzoate (10)/10_1H-NMR/uxnmr.par
- 2_NHBoc amino benzoate (10)/10_HSQC/
- 2_NHBoc amino benzoate (10)/10_HSQC/acqu
- 2_NHBoc amino benzoate (10)/10_HSQC/acqu2
- 2_NHBoc amino benzoate (10)/10_HSQC/acqu2s
- 2_NHBoc amino benzoate (10)/10_HSQC/acqus
- 2_NHBoc amino benzoate (10)/10_HSQC/audita.txt
- 2_NHBoc amino benzoate (10)/10_HSQC/cpdprg2
- 2_NHBoc amino benzoate (10)/10_HSQC/EA
- 2_NHBoc amino benzoate (10)/10_HSQC/format.temp
- 2_NHBoc amino benzoate (10)/10_HSQC/fq1list
- 2_NHBoc amino benzoate (10)/10_HSQC/gpnam1
- 2_NHBoc amino benzoate (10)/10_HSQC/gpnam2
- 2_NHBoc amino benzoate (10)/10_HSQC/gradient_calib
- 2_NHBoc amino benzoate (10)/10_HSQC/pdata/
- 2_NHBoc amino benzoate (10)/10_HSQC/pdata/1/
- 2_NHBoc amino benzoate (10)/10_HSQC/pdata/1/2ii
- 2_NHBoc amino benzoate (10)/10_HSQC/pdata/1/2ir
- 2_NHBoc amino benzoate (10)/10_HSQC/pdata/1/2ri
- 2_NHBoc amino benzoate (10)/10_HSQC/pdata/1/2rr
- 2_NHBoc amino benzoate (10)/10_HSQC/pdata/1/auditp.txt
- 2_NHBoc amino benzoate (10)/10_HSQC/pdata/1/clevels
- 2_NHBoc amino benzoate (10)/10_HSQC/pdata/1/curdat2
- 2_NHBoc amino benzoate (10)/10_HSQC/pdata/1/outd
- 2_NHBoc amino benzoate (10)/10_HSQC/pdata/1/proc
- 2_NHBoc amino benzoate (10)/10_HSQC/pdata/1/proc2
- 2_NHBoc amino benzoate (10)/10_HSQC/pdata/1/proc2s
- 2_NHBoc amino benzoate (10)/10_HSQC/pdata/1/procs
- 2_NHBoc amino benzoate (10)/10_HSQC/pdata/1/thumb.png
- 2_NHBoc amino benzoate (10)/10_HSQC/pdata/1/title
- 2_NHBoc amino benzoate (10)/10_HSQC/precom.output
- 2_NHBoc amino benzoate (10)/10_HSQC/prosol_History
- 2_NHBoc amino benzoate (10)/10_HSQC/pulseprogram
- 2_NHBoc amino benzoate (10)/10_HSQC/scon2
- 2_NHBoc amino benzoate (10)/10_HSQC/ser
- 2_NHBoc amino benzoate (10)/10_HSQC/shimvalues
- 2_NHBoc amino benzoate (10)/10_HSQC/specpar
- 2_NHBoc amino benzoate (10)/10_HSQC/stanprogram1220
- 2_NHBoc amino benzoate (10)/10_HSQC/uxnmr.info
- 2_NHBoc amino benzoate (10)/10_HSQC/uxnmr.par
- 2_NHBoc amino benzoate (10)/10_HSQC/vtc_pid_settings
- 3_Formamide (11)/11_13C-NMR/
- 3_Formamide (11)/11_13C-NMR/acqu
- 3_Formamide (11)/11_13C-NMR/acqus
- 3_Formamide (11)/11_13C-NMR/audita.txt
- 3_Formamide (11)/11_13C-NMR/cpdprg2
- 3_Formamide (11)/11_13C-NMR/fid
- 3_Formamide (11)/11_13C-NMR/format.temp
- 3_Formamide (11)/11_13C-NMR/orig
- 3_Formamide (11)/11_13C-NMR/pdata/
- 3_Formamide (11)/11_13C-NMR/pdata/1/
- 3_Formamide (11)/11_13C-NMR/pdata/1/1i
- 3_Formamide (11)/11_13C-NMR/pdata/1/1r
- 3_Formamide (11)/11_13C-NMR/pdata/1/auditp.txt
- 3_Formamide (11)/11_13C-NMR/pdata/1/outd
- 3_Formamide (11)/11_13C-NMR/pdata/1/proc
- 3_Formamide (11)/11_13C-NMR/pdata/1/procs
- 3_Formamide (11)/11_13C-NMR/pdata/1/thumb.png
- 3_Formamide (11)/11_13C-NMR/pdata/1/title
- 3_Formamide (11)/11_13C-NMR/prosol_History
- 3_Formamide (11)/11_13C-NMR/pulseprogram
- 3_Formamide (11)/11_13C-NMR/scon2
- 3_Formamide (11)/11_13C-NMR/specpar
- 3_Formamide (11)/11_13C-NMR/uxnmr.info
- 3_Formamide (11)/11_13C-NMR/uxnmr.par
- 3_Formamide (11)/11_1H-NMR/
- 3_Formamide (11)/11_1H-NMR/acqu
- 3_Formamide (11)/11_1H-NMR/acqus
- 3_Formamide (11)/11_1H-NMR/audita.txt
- 3_Formamide (11)/11_1H-NMR/fid
- 3_Formamide (11)/11_1H-NMR/format.temp
- 3_Formamide (11)/11_1H-NMR/fq1list
- 3_Formamide (11)/11_1H-NMR/pdata/
- 3_Formamide (11)/11_1H-NMR/pdata/1/
- 3_Formamide (11)/11_1H-NMR/pdata/1/outd
- 3_Formamide (11)/11_1H-NMR/pdata/1/proc
- 3_Formamide (11)/11_1H-NMR/pdata/1/procs
- 3_Formamide (11)/11_1H-NMR/pdata/1/title
- 3_Formamide (11)/11_1H-NMR/precom.output
- 3_Formamide (11)/11_1H-NMR/prosol_History
- 3_Formamide (11)/11_1H-NMR/pulseprogram
- 3_Formamide (11)/11_1H-NMR/scon2
- 3_Formamide (11)/11_1H-NMR/shimvalues
- 3_Formamide (11)/11_1H-NMR/specpar
- 3_Formamide (11)/11_1H-NMR/stanprogram1220
- 3_Formamide (11)/11_1H-NMR/topshimreport
- 3_Formamide (11)/11_1H-NMR/uxnmr.info
- 3_Formamide (11)/11_1H-NMR/uxnmr.par
- 3_Formamide (11)/11_1H-NMR/vtc_pid_settings
- 3_Formamide (11)/11_HSQC/
- 3_Formamide (11)/11_HSQC/acqu
- 3_Formamide (11)/11_HSQC/acqu2
- 3_Formamide (11)/11_HSQC/acqu2s
- 3_Formamide (11)/11_HSQC/acqus
- 3_Formamide (11)/11_HSQC/audita.txt
- 3_Formamide (11)/11_HSQC/cpdprg2
- 3_Formamide (11)/11_HSQC/format.temp
- 3_Formamide (11)/11_HSQC/orig
- 3_Formamide (11)/11_HSQC/pdata/
- 3_Formamide (11)/11_HSQC/pdata/1/
- 3_Formamide (11)/11_HSQC/pdata/1/2ii
- 3_Formamide (11)/11_HSQC/pdata/1/2ir
- 3_Formamide (11)/11_HSQC/pdata/1/2ri
- 3_Formamide (11)/11_HSQC/pdata/1/2rr
- 3_Formamide (11)/11_HSQC/pdata/1/auditp.txt
- 3_Formamide (11)/11_HSQC/pdata/1/clevels
- 3_Formamide (11)/11_HSQC/pdata/1/curdat2
- 3_Formamide (11)/11_HSQC/pdata/1/email_RO_023_7_1.pdf
- 3_Formamide (11)/11_HSQC/pdata/1/outd
- 3_Formamide (11)/11_HSQC/pdata/1/parm.txt
- 3_Formamide (11)/11_HSQC/pdata/1/portf
- 3_Formamide (11)/11_HSQC/pdata/1/proc
- 3_Formamide (11)/11_HSQC/pdata/1/proc2
- 3_Formamide (11)/11_HSQC/pdata/1/proc2s
- 3_Formamide (11)/11_HSQC/pdata/1/procs
- 3_Formamide (11)/11_HSQC/pdata/1/title
- 3_Formamide (11)/11_HSQC/pdata/1000/
- 3_Formamide (11)/11_HSQC/pdata/1000/1i
- 3_Formamide (11)/11_HSQC/pdata/1000/1r
- 3_Formamide (11)/11_HSQC/pdata/1000/auditp.txt
- 3_Formamide (11)/11_HSQC/pdata/1000/curdat2
- 3_Formamide (11)/11_HSQC/pdata/1000/outd
- 3_Formamide (11)/11_HSQC/pdata/1000/proc
- 3_Formamide (11)/11_HSQC/pdata/1000/procs
- 3_Formamide (11)/11_HSQC/pdata/1000/used_from
- 3_Formamide (11)/11_HSQC/pdata/1001/
- 3_Formamide (11)/11_HSQC/pdata/1001/1i
- 3_Formamide (11)/11_HSQC/pdata/1001/1r
- 3_Formamide (11)/11_HSQC/pdata/1001/auditp.txt
- 3_Formamide (11)/11_HSQC/pdata/1001/outd
- 3_Formamide (11)/11_HSQC/pdata/1001/proc
- 3_Formamide (11)/11_HSQC/pdata/1001/procs
- 3_Formamide (11)/11_HSQC/pdata/1001/used_from
- 3_Formamide (11)/11_HSQC/prosol_History
- 3_Formamide (11)/11_HSQC/pulseprogram
- 3_Formamide (11)/11_HSQC/scon2
- 3_Formamide (11)/11_HSQC/ser
- 3_Formamide (11)/11_HSQC/specpar
- 3_Formamide (11)/11_HSQC/uxnmr.info
- 3_Formamide (11)/11_HSQC/uxnmr.par
- 4_Isocyanide (4a)/4a_13C-NMR/
- 4_Isocyanide (4a)/4a_13C-NMR/acqu
- 4_Isocyanide (4a)/4a_13C-NMR/acqus
- 4_Isocyanide (4a)/4a_13C-NMR/audita.txt
- 4_Isocyanide (4a)/4a_13C-NMR/cpdprg2
- 4_Isocyanide (4a)/4a_13C-NMR/fid
- 4_Isocyanide (4a)/4a_13C-NMR/format.temp
- 4_Isocyanide (4a)/4a_13C-NMR/fq1list
- 4_Isocyanide (4a)/4a_13C-NMR/orig
- 4_Isocyanide (4a)/4a_13C-NMR/pdata/
- 4_Isocyanide (4a)/4a_13C-NMR/pdata/1/
- 4_Isocyanide (4a)/4a_13C-NMR/pdata/1/1i
- 4_Isocyanide (4a)/4a_13C-NMR/pdata/1/1r
- 4_Isocyanide (4a)/4a_13C-NMR/pdata/1/auditp.txt
- 4_Isocyanide (4a)/4a_13C-NMR/pdata/1/outd
- 4_Isocyanide (4a)/4a_13C-NMR/pdata/1/proc
- 4_Isocyanide (4a)/4a_13C-NMR/pdata/1/procs
- 4_Isocyanide (4a)/4a_13C-NMR/pdata/1/thumb.png
- 4_Isocyanide (4a)/4a_13C-NMR/pdata/1/title
- 4_Isocyanide (4a)/4a_13C-NMR/prosol_History
- 4_Isocyanide (4a)/4a_13C-NMR/pulseprogram
- 4_Isocyanide (4a)/4a_13C-NMR/scon2
- 4_Isocyanide (4a)/4a_13C-NMR/specpar
- 4_Isocyanide (4a)/4a_13C-NMR/uxnmr.info
- 4_Isocyanide (4a)/4a_13C-NMR/uxnmr.par
- 4_Isocyanide (4a)/4a_H-NMR/
- 4_Isocyanide (4a)/4a_H-NMR/acqu
- 4_Isocyanide (4a)/4a_H-NMR/acqus
- 4_Isocyanide (4a)/4a_H-NMR/audita.txt
[truncated: 407 more entries]
