# Supplementary material for: Multicomponent Synthesis of the SARS-CoV-2 Main Protease Inhibitor Nirmatrelvir
Source: J Org Chem. 2023 Aug 22;88(17):12565–71. doi: 10.1021/acs.joc.3c01274 (PMC10476182; doi:10.1021/acs.joc.3c01274)
Supplement: Supplementary file 2 — jo3c01274_si_002.zip [file jo3c01274_si_002.zip › 1_NHBoc amino alcohol (9)/9_13C-NMR/pdata/1/auditp.txt]

##TITLE= Audit trail, TOPSPIN		Version 3.2
##JCAMPDX= 5.01
##ORIGIN= Bruker BioSpin GmbH
##OWNER= NMR
$$ C:/NMR Data/data/DanielPreschel/nmr/RO_010/2/pdata/1/auditp.txt
##AUDIT TRAIL=  $$ (NUMBER, WHEN, WHO, WHERE, PROCESS, VERSION, WHAT)
(   1,<2021-10-29 05:02:39.464 +0200>,<NMR>,<NMR500>,<go>,<TOPSPIN 3.2>,
      <created by zg
	started at 2021-10-29 02:48:06.959 +0200,
	POWCHK enabled, PULCHK disabled,
       configuration hash MD5:
       19 C7 BB 5D EA 9A F0 38 61 36 8E 90 47 75 A7 65
       data hash MD5: 64K
       38 F3 2B 82 B5 3C FA AF 54 22 C6 78 5C 21 0E 52>)
(   2,<2021-10-29 05:02:46.586 +0200>,<NMR>,<NMR500>,<audit>,<TOPSPIN 3.2>,
      <user comment:
       ICON-NMR User ID: DanielPreschel
       data hash MD5: 64K
       38 F3 2B 82 B5 3C FA AF 54 22 C6 78 5C 21 0E 52>)
(   3,<2022-07-25 12:16:36.611 +0200>,<NMR>,<NMR500>,<proc1d>,<TOPSPIN 3.2>,
      <Start of raw data processing
       efp LB = 1 FT_mod = 6 PKNL = 1 PHC0 = 0 PHC1 = 0 SI = 32K 
       data hash MD5: 32K
       78 95 46 9E 64 80 74 60 9A 5C 8A 13 6E A5 E4 53>)
(   4,<2022-07-25 12:16:36.821 +0200>,<NMR>,<NMR500>,<proc1d>,<TOPSPIN 3.2>,
      <apks 
       data hash MD5: 32K
       23 6B 7B 20 49 2A EA FC E5 1D 4D 11 46 0E 0E 69>)
(   5,<2022-07-25 12:16:36.930 +0200>,<NMR>,<NMR500>,<proc1d>,<TOPSPIN 3.2>,
      <abs n ABSG = 5 
       data hash MD5: 32K
       6A 53 D2 52 DF 85 44 07 C3 A3 31 7D 9A 2E E6 05>)
(   6,<2022-07-25 12:16:44.395 +0200>,<NMR>,<NMR500>,<proc1d>,<TOPSPIN 3.2>,
      <pk fgphup PHC0 = -180 PHC1 = 0 
       data hash MD5: 32K
       D7 3A 08 15 C3 57 E1 1B 0A 69 44 FB 09 1A 04 37>)
##END=

$$ hash MD5
$$ DD 88 23 BE 09 4A 45 01 9F 51 D7 6D F1 B7 F2 37
