# Supplementary material for: Multicomponent Synthesis of the SARS-CoV-2 Main Protease Inhibitor Nirmatrelvir
Source: J Org Chem. 2023 Aug 22;88(17):12565–71. doi: 10.1021/acs.joc.3c01274 (PMC10476182; doi:10.1021/acs.joc.3c01274)
Supplement: Supplementary file 2 — jo3c01274_si_002.zip [file jo3c01274_si_002.zip › 1_NHBoc amino alcohol (9)/9_13C-NMR/pdata/1/peaklist.xml]

<?xml version="1.0" encoding="UTF-8"?>
<PeakList modified="2022-07-25T12:17:17">
  <PeakList1D>
    <PeakList1DHeader creator="NMR@NMR500" date="2022-07-25T12:17:19" expNo="2" name="RO_010" owner="NMR" procNo="1" source="C:/NMR Data/data/DanielPreschel/nmr">
      <PeakPickDetails>Manually picked peaks
</PeakPickDetails>
    </PeakList1DHeader>
    <Peak1D F1="181.0362" intensity="-0.02" type="1"/>
    <Peak1D F1="156.7251" intensity="-0.03" type="1"/>
    <Peak1D F1="79.5781" intensity="0.04" type="1"/>
    <Peak1D F1="65.9639" intensity="2.23" type="1"/>
    <Peak1D F1="51.2152" intensity="-0.07" type="1"/>
    <Peak1D F1="40.5184" intensity="2.95" type="1"/>
    <Peak1D F1="38.2494" intensity="-0.19" type="1"/>
    <Peak1D F1="32.5768" intensity="0.61" type="1"/>
    <Peak1D F1="28.3629" intensity="-0.13" type="1"/>
  </PeakList1D>
</PeakList>
