# Supplementary material for: Multicomponent Synthesis of the SARS-CoV-2 Main Protease Inhibitor Nirmatrelvir
Source: J Org Chem. 2023 Aug 22;88(17):12565–71. doi: 10.1021/acs.joc.3c01274 (PMC10476182; doi:10.1021/acs.joc.3c01274)
Supplement: Supplementary file 2 — jo3c01274_si_002.zip [file jo3c01274_si_002.zip › 1_NHBoc amino alcohol (9)/9_13C-NMR/uxnmr.info]

CONFIGURATION INFORMATION
=========================

Path         : C:/Bruker/TopSpin3.2/conf/instr/spect/uxnmr.info
Date         : Wed May 20 13:20:29 2020
Release      : TOPSPIN Version 3.2-pl7
Installed in : C:/Bruker/TopSpin3.2
Host         : NMR500
OS           : Windows 7 (Vs 6.2)
CPU          : Intel(R) Xeon(R) CPU E5-1620 v4 @ 3.50GHz (8 cores at 3492 MHz with Hyperthreading)
User         : ajn250
Description  : Avance-AV 500
Location     : 
System       : Avance-AV NMR spectrometer
1H-frequency : 500.20 MHz
Order Number : 
Configured in: C:/Bruker/TopSpin3.2/conf/instr/spect

#--------------------
#  FCU configuration:
#--------------------
board # 1 :
	MEMORY 0x1ff000	(=511 k Words)
	PAL-Version 0x104 = new version (EC level 07 or more)
board # 2 :
	MEMORY 0x1ff000	(=511 k Words)
	PAL-Version 0x104 = new version (EC level 07 or more)
board # 3 :
	MEMORY 0x1ff000	(=511 k Words)
	PAL-Version 0x104 = new version (EC level 07 or more)
board # 4 :
	MEMORY 0x1ff000	(=511 k Words)
	PAL-Version 0x104 = new version (EC level 07 or more)

DRU: AQS DRU-E Z102520/00061 ECL 01.00
- TCP/IP address = 149.236.99.89
- Firmware Version = 150604

Gcu: GCU3_SlowIF

AQS: connected to spect:/dev/tty10
  _Slot_ SBSB _____________________Board_____________________
  Number Addr Type HW-VS FW-VS ID  ECL Name   Description
  -----------------------------------------------------------
     2   0x10 0x62   0x1    AW  R  0.0 REC-1  AQS RXAD600 Z102117/00030 ECL 0.0
     3   0x34 0xc0   0x1        X  0.4 REF-1  REF-600 Reference Board for AQS Receiver
     4   0x24 0x18   0x4    BH  S  3.0 SGU-1  AQS SGU600 Z003831/01885 ECL 3.0
     5   0x25 0x18   0x4    BH  S  4.3 SGU-2  AQS SGU600 Z003831/02560 ECL 4.3
     6   0x26 0x18   0x4    BH  S  3.0 SGU-3  AQS SGU600 Z003831/01957 ECL 3.0
     8   0x3c  0x4     0        Y  1.0 ROUT-1 Avance Router 3/5
    21   0x21  0xa     0        P  1.0 PSD-1  Power Supply Distribution Board
    25   0x20  0x7     0        B      MASTER AQS Rack Master
  Logical Receiver/SGU configuration:


Router: 1 Avance-Router

Amplifier Control Board:  connected to spect:/dev/tty20


Amplifiers (ACB configuration):
  RO  Amplifier  Module  Nucleus  Power/W  Switchbox Name PN/SN/FW
   1      1         1        X      300    Y  (V=de) BLAXH 300/100 W1345062/314/20000509
   2      1         2       1H      100    Y  (-""-) BLAXH 300/100 W1345062/314/20000509
   4      2         1       2H       20    N         BSMS 2HTX -/-/-


- Type: BSMS/1
- absolute lockshift frequency =  13216254 Hz
- 2HTX Amplifier: connected to router output 4
- GAB type = GAB
- GAB current limits = 0.0/X, 0.0/Y, 10.0/Z (in A)

Bruker Automatic Changer: device connected to spect:/dev/tty08
- Capacity: 60 holders
- Firmware: 971002
- use BACS air  = no
- BACS sx delay = 10 s
- Sample Rail fast changer mode = no

Cortab-Box: CORTABBOX_H118155_0078
- TCP/IP address   = 149.236.99.60

Lock: device connected to spect:/dev/tty05

Eurotherm VTU: device connected to spect:/dev/tty04

Preamplifiers :
HPPR: - HPPR/2 preamplifier connected to spect:/dev/tty10
    Type      : HPPR/2
    Controller: Application firmware = AO
                15 LEDs for tuning, 15 LEDs for matching
    Module  1 : 1H LNA
                 PN=Z003461, SN=00387 from 20041115
    Module  2 : XBB19F 2HS
                 PN=Z003505, SN=00411 from 20041116
    Module  3 : 2H
                 PN=Z003472, SN=242 from 20031013
    Module  4 : 13C
                 PN=Z003523, SN=00177 from 20081009
    Module  5 : 15N
                 PN=Z003529, SN=00152 from 20080610


Frequency generation:
- F1: for SGU
- F2: for SGU
- F3: for SGU
