# Supplementary material for: Multicomponent Synthesis of the SARS-CoV-2 Main Protease Inhibitor Nirmatrelvir
Source: J Org Chem. 2023 Aug 22;88(17):12565–71. doi: 10.1021/acs.joc.3c01274 (PMC10476182; doi:10.1021/acs.joc.3c01274)
Supplement: Supplementary file 2 — jo3c01274_si_002.zip [file jo3c01274_si_002.zip › 1_NHBoc amino alcohol (9)/9_1H-NMR/audita.txt]

##TITLE= Audit trail, TopSpin 3.6.5
##JCAMPDX= 5.01
##ORIGIN= Bruker BioSpin GmbH
##OWNER= nmr
$$ C:/NMR Data/data/DanielPreschel/nmr/ROS_15_A5/1/audita.txt
##AUDIT TRAIL=  $$ (NUMBER, WHEN, WHO, WHERE, PROCESS, VERSION, WHAT)
(   1,<2022-11-24 19:19:02.196 +0100>,<nmr>,<PC-600>,<go4>,<TopSpin 3.6.5>,
      <created by zg on data set with UUID '3fd1f4fc-6c24-11ed-a9b3-a0369f78b45b'
       started at 2022-11-24 19:17:26.401 +0100,
       POWCHK enabled, PULCHK disabled,
       completed at 2022-11-24 19:19:01.764 +0100

       configuration hash MD5:
       24 E2 19 FB 9E F2 A8 38 C8 A9 F8 BC 85 AA 29 9E
       data hash MD5: 64K
       22 FC D4 80 3C 2F 87 44 4A F8 CC A3 9B 56 8A 34>)
(   2,<2022-11-24 19:19:25.561 +0100>,<nmr>,<PC-600>,<audit>,<TopSpin 3.6.5>,
      <user comment:
       ICON-NMR User ID: DanielPreschel
       data hash MD5: 64K
       22 FC D4 80 3C 2F 87 44 4A F8 CC A3 9B 56 8A 34>)
##END=

$$ hash MD5
$$ 3F FE 03 1D 28 E6 77 56 A2 30 E0 0C 1B DE CE B5
