# Supplementary material for: Multicomponent Synthesis of the SARS-CoV-2 Main Protease Inhibitor Nirmatrelvir
Source: J Org Chem. 2023 Aug 22;88(17):12565–71. doi: 10.1021/acs.joc.3c01274 (PMC10476182; doi:10.1021/acs.joc.3c01274)
Supplement: Supplementary file 2 — jo3c01274_si_002.zip [file jo3c01274_si_002.zip › 1_NHBoc amino alcohol (9)/9_1H-NMR/pdata/1/auditp.txt]

##TITLE= Audit trail, TopSpin 3.6.5
##JCAMPDX= 5.01
##ORIGIN= Bruker BioSpin GmbH
##OWNER= nmr
$$ C:/NMR Data/data/DanielPreschel/nmr/ROS_15_A5/1/pdata/1/auditp.txt
##AUDIT TRAIL=  $$ (NUMBER, WHEN, WHO, WHERE, PROCESS, VERSION, WHAT)
(   1,<2022-11-24 19:19:02.196 +0100>,<nmr>,<PC-600>,<go4>,<TopSpin 3.6.5>,
      <created by zg on data set with UUID '3fd1f4fc-6c24-11ed-a9b3-a0369f78b45b'
       started at 2022-11-24 19:17:26.401 +0100,
       POWCHK enabled, PULCHK disabled,
       completed at 2022-11-24 19:19:01.764 +0100

       configuration hash MD5:
       24 E2 19 FB 9E F2 A8 38 C8 A9 F8 BC 85 AA 29 9E
       data hash MD5: 64K
       22 FC D4 80 3C 2F 87 44 4A F8 CC A3 9B 56 8A 34>)
(   2,<2022-11-24 19:19:25.561 +0100>,<nmr>,<PC-600>,<audit>,<TopSpin 3.6.5>,
      <user comment:
       ICON-NMR User ID: DanielPreschel
       data hash MD5: 64K
       22 FC D4 80 3C 2F 87 44 4A F8 CC A3 9B 56 8A 34>)
(   3,<2022-11-25 10:32:46.416 +0100>,<nmr>,<PC-600>,<proc1d>,<TopSpin 3.6.5>,
      <Start of raw data processing
       efp LB = 0.3 FT_mod = 6 PKNL = 1 PHC0 = 0 PHC1 = 0 SI = 64K 
       data hash MD5: 64K
       9C C0 74 84 3A 32 FC 0A 65 4D 99 9C A0 7A AA 03>)
(   4,<2022-11-25 10:32:49.516 +0100>,<nmr>,<PC-600>,<proc1d>,<TopSpin 3.6.5>,
      <apks 
       data hash MD5: 64K
       84 7B D5 FA AD 24 6D EB 64 3B 8A 2E C7 51 88 92>)
(   5,<2022-11-25 10:33:51.041 +0100>,<nmr>,<PC-600>,<dataserver>,<TopSpin 3.6.5>,
      <INTEGRAL 2022-11-25 10:33:09.248 +0100
       DEFINE [5.569;5.398]
       data hash MD5: 64K
       84 7B D5 FA AD 24 6D EB 64 3B 8A 2E C7 51 88 92>)
(   6,<2022-11-25 10:33:51.057 +0100>,<nmr>,<PC-600>,<dataserver>,<TopSpin 3.6.5>,
      <INTEGRAL 2022-11-25 10:33:17.335 +0100
       DEFINE [6.458;6.329]
       data hash MD5: 64K
       84 7B D5 FA AD 24 6D EB 64 3B 8A 2E C7 51 88 92>)
(   7,<2022-11-25 10:33:51.057 +0100>,<nmr>,<PC-600>,<dataserver>,<TopSpin 3.6.5>,
      <INTEGRAL 2022-11-25 10:33:27.250 +0100
       DEFINE [3.795;3.686]
       data hash MD5: 64K
       84 7B D5 FA AD 24 6D EB 64 3B 8A 2E C7 51 88 92>)
(   8,<2022-11-25 10:33:51.063 +0100>,<nmr>,<PC-600>,<dataserver>,<TopSpin 3.6.5>,
      <INTEGRAL 2022-11-25 10:33:30.044 +0100
       DEFINE [3.662;3.577]
       data hash MD5: 64K
       84 7B D5 FA AD 24 6D EB 64 3B 8A 2E C7 51 88 92>)
(   9,<2022-11-25 10:33:51.063 +0100>,<nmr>,<PC-600>,<dataserver>,<TopSpin 3.6.5>,
      <INTEGRAL 2022-11-25 10:33:33.054 +0100
       DEFINE [3.399;3.323]
       data hash MD5: 64K
       84 7B D5 FA AD 24 6D EB 64 3B 8A 2E C7 51 88 92>)
(  10,<2022-11-25 10:33:51.079 +0100>,<nmr>,<PC-600>,<dataserver>,<TopSpin 3.6.5>,
      <INTEGRAL 2022-11-25 10:33:36.519 +0100
       DEFINE [2.555;2.474]
       data hash MD5: 64K
       84 7B D5 FA AD 24 6D EB 64 3B 8A 2E C7 51 88 92>)
(  11,<2022-11-25 10:33:51.079 +0100>,<nmr>,<PC-600>,<dataserver>,<TopSpin 3.6.5>,
      <INTEGRAL 2022-11-25 10:33:37.902 +0100
       DEFINE [2.474;2.396]
       data hash MD5: 64K
       84 7B D5 FA AD 24 6D EB 64 3B 8A 2E C7 51 88 92>)
(  12,<2022-11-25 10:33:51.079 +0100>,<nmr>,<PC-600>,<dataserver>,<TopSpin 3.6.5>,
      <INTEGRAL 2022-11-25 10:33:40.109 +0100
       DEFINE [2.017;1.929]
       data hash MD5: 64K
       84 7B D5 FA AD 24 6D EB 64 3B 8A 2E C7 51 88 92>)
(  13,<2022-11-25 10:33:51.094 +0100>,<nmr>,<PC-600>,<dataserver>,<TopSpin 3.6.5>,
      <INTEGRAL 2022-11-25 10:33:41.814 +0100
       DEFINE [1.896;1.804]
       data hash MD5: 64K
       84 7B D5 FA AD 24 6D EB 64 3B 8A 2E C7 51 88 92>)
(  14,<2022-11-25 10:33:51.094 +0100>,<nmr>,<PC-600>,<dataserver>,<TopSpin 3.6.5>,
      <INTEGRAL 2022-11-25 10:33:44.491 +0100
       DEFINE [1.666;1.581]
       data hash MD5: 64K
       84 7B D5 FA AD 24 6D EB 64 3B 8A 2E C7 51 88 92>)
(  15,<2022-11-25 10:33:51.110 +0100>,<nmr>,<PC-600>,<dataserver>,<TopSpin 3.6.5>,
      <INTEGRAL 2022-11-25 10:33:46.566 +0100
       DEFINE [1.505;1.422]
       data hash MD5: 64K
       84 7B D5 FA AD 24 6D EB 64 3B 8A 2E C7 51 88 92>)
##END=

$$ hash MD5
$$ 4C 93 12 98 0B 9F 62 67 CB 13 F5 83 95 25 C2 C7
