# Supplementary material for: Multicomponent Synthesis of the SARS-CoV-2 Main Protease Inhibitor Nirmatrelvir
Source: J Org Chem. 2023 Aug 22;88(17):12565–71. doi: 10.1021/acs.joc.3c01274 (PMC10476182; doi:10.1021/acs.joc.3c01274)
Supplement: Supplementary file 2 — jo3c01274_si_002.zip [file jo3c01274_si_002.zip › 1_NHBoc amino alcohol (9)/9_1H-NMR/pdata/1/integrals.txt]

   Current data set:
   NAME =	ROS_15_A5	EXPNO =	1	PROCNO = 1
   DU   =	C:/NMR Data/data/DanielPreschel/nmr

   Number   Integrated Region     Integral
     1      6.458      6.329         1.02219
     2      5.569      5.398         1.00000
     3      3.795      3.686         1.13645
     4      3.662      3.577         2.23089
     5      3.399      3.323         2.21999
     6      2.555      2.474         1.16902
     7      2.474      2.396         1.05121
     8      2.017      1.929         1.11899
     9      1.896      1.804         1.13573
    10      1.666      1.581         1.13163
    11      1.505      1.422         9.80234
