# Supplementary material for: Multicomponent Synthesis of the SARS-CoV-2 Main Protease Inhibitor Nirmatrelvir
Source: J Org Chem. 2023 Aug 22;88(17):12565–71. doi: 10.1021/acs.joc.3c01274 (PMC10476182; doi:10.1021/acs.joc.3c01274)
Supplement: Supplementary file 2 — jo3c01274_si_002.zip [file jo3c01274_si_002.zip › 1_NHBoc amino alcohol (9)/9_1H-NMR/pdata/1/intrng]

A 1.0 #regions in PPM
# low field   high field  bias        slope
  6.457994431404802  6.328635529080823  -0.0  -0.0  # for region 1
  5.568928316748569  5.397565062322389  -0.0  -0.0  # for region 2
  3.794599624031428  3.6855730264640045  -0.0  -0.0  # for region 3
  3.6618715922102165  3.5765464288965805  -0.0  -0.0  # for region 4
  3.398785671993172  3.322941082381051  -0.0  -0.0  # for region 5
  2.5550146125583257  2.4744297360954475  -0.0  -0.0  # for region 6
  2.4744297360954475  2.3962150030579474  -0.0  -0.0  # for region 7
  2.016992054997343  1.9292967482583276  -0.0  -0.0  # for region 8
  1.8961147403030247  1.8036791467132522  -0.0  -0.0  # for region 9
  1.666210828041283  1.5808856647276468  -0.0  -0.0  # for region 10
  1.5050410751155259  1.4220860552272685  -0.0  -0.0  # for region 11
