# Supplementary material for: Multicomponent Synthesis of the SARS-CoV-2 Main Protease Inhibitor Nirmatrelvir
Source: J Org Chem. 2023 Aug 22;88(17):12565–71. doi: 10.1021/acs.joc.3c01274 (PMC10476182; doi:10.1021/acs.joc.3c01274)
Supplement: Supplementary file 2 — jo3c01274_si_002.zip [file jo3c01274_si_002.zip › 1_NHBoc amino alcohol (9)/9_1H-NMR/pdata/1/title]

ROS_15_A15
NHBoc amino alcohol
crude after work-up, dried (CDCl3)
