# Supplementary material for: Multicomponent Synthesis of the SARS-CoV-2 Main Protease Inhibitor Nirmatrelvir
Source: J Org Chem. 2023 Aug 22;88(17):12565–71. doi: 10.1021/acs.joc.3c01274 (PMC10476182; doi:10.1021/acs.joc.3c01274)
Supplement: Supplementary file 2 — jo3c01274_si_002.zip [file jo3c01274_si_002.zip › 1_NHBoc amino alcohol (9)/9_1H-NMR/shimvalues]

# Thu Nov 24 19:18:54 2022
#$$PROBEIDENTIFIER=Z814601_0004
#$$PROBENAME=PA BBI 600S3 H-BB-D-05 Z
#$$SHIMID=292722
#
# Active Shim Gradients
#
Z           		18860           
Z2          		-7              
Z3          		1861            
Z4          		4993            
Z5          		-2067           
Z6          		-2827           
Z7          		-674            
Z8          		524             
X           		657             
XZ          		-1032           
XZ2         		-6070           
XZ3         		423             
XZ4         		368             
XZ5         		216             
Y           		-4183           
YZ          		2739            
YZ2         		-3200           
YZ3         		614             
YZ4         		-32             
YZ5         		-402            
XY          		2560            
XYZ         		598             
XYZ2        		1988            
XYZ3        		943             
XYZ4        		762             
XYZ5        		127             
(X2-Y2)     		5989            
(X2-Y2)Z    		-357            
(X2-Y2)Z2   		795             
(X2-Y2)Z3   		-718            
(X2-Y2)Z4   		154             
(X2-Y2)Z5   		-47             
X3          		-3728           
X3Z         		-998            
Y3          		-2825           
Y3Z         		672             
#
# Lock Parameter
#
FIELD		3618.185
LOCKPHASE		335.026 
LOCKPOWER		-30.000 
LOCKGAIN		126.910 
LOCKDC		-75.000 
LOCKSHIFT		7.240   
LOOPGAIN		-9.400  
LOOPTIME		0.464   
LOOPFILTER		50.000  
#
IEEE64_VERSION_CODE 1
#
# Shim currents 
#
SHIM_SETTING [1 ]  9104.55258788   
SHIM_SETTING [2 ]  1101.04644358   
SHIM_SETTING [3 ]  1556.31703348   
SHIM_SETTING [4 ]  -317.14353162   
SHIM_SETTING [5 ]  182.61771429    
SHIM_SETTING [6 ]  1164.75332343   
SHIM_SETTING [7 ]  941.17495668    
SHIM_SETTING [8 ]  4363.81564857   
SHIM_SETTING [9 ]  -140.53153272   
SHIM_SETTING [10]  1974.17747779   
SHIM_SETTING [11]  0.00000000      
SHIM_SETTING [12]  -3497.14600000  
SHIM_SETTING [13]  -2153.59500000  
SHIM_SETTING [14]  -1324.43300037  
SHIM_SETTING [15]  -5828.11842290  
SHIM_SETTING [16]  -4678.13542444  
SHIM_SETTING [17]  3340.94910535   
SHIM_SETTING [18]  5078.24689663   
SHIM_SETTING [19]  2770.63946195   
SHIM_SETTING [20]  2107.49939272   
SHIM_SETTING [21]  3840.39300511   
SHIM_SETTING [22]  5641.81100609   
SHIM_SETTING [23]  5440.17599927   
SHIM_SETTING [24]  5067.20899873   
SHIM_SETTING [25]  1402.55500485   
SHIM_SETTING [26]  3090.60300407   
SHIM_SETTING [27]  -2292.05100065  
SHIM_SETTING [28]  -3841.96553152  
SHIM_SETTING [29]  2235.34900109   
SHIM_SETTING [30]  -170.50299767   
SHIM_SETTING [31]  -1477.11486854  
SHIM_SETTING [32]  -10152.25553496 
SHIM_SETTING [33]  5329.21800258   
SHIM_SETTING [34]  2665.71800129   
SHIM_SETTING [35]  210.33799879    
SHIM_SETTING [36]  474.04899964    
SHIM_SETTING [37]  -1549.47411353  
SHIM_SETTING [38]  -514.32460067   
SHIM_SETTING [39]  -2692.78813840  
SHIM_SETTING [40]  2600.00000000   
