# Supplementary material for: Multicomponent Synthesis of the SARS-CoV-2 Main Protease Inhibitor Nirmatrelvir
Source: J Org Chem. 2023 Aug 22;88(17):12565–71. doi: 10.1021/acs.joc.3c01274 (PMC10476182; doi:10.1021/acs.joc.3c01274)
Supplement: Supplementary file 2 — jo3c01274_si_002.zip [file jo3c01274_si_002.zip › 1_NHBoc amino alcohol (9)/9_1H-NMR/topshimreport]

New TopShim run:

version = topshim 2.0.0
date = 2022-11-24
time = 19:02:56.953
command = topshim  fine tunea convcomp autogain

FINE SHIMMING

Parameters:

probe = Z814601_0004
solvent = CDCl3
shim nucleus = 2H
nucleus optimised for = 1H
o1p (from lock) = 7.24 ppm

Results:


1D Shimming:
Iteration  1: FWHM Before= 2.0 Hz, Target= 0.3 Hz, After= 1.1 Hz
Iteration  2: FWHM Before= 1.1 Hz, Target= 0.3 Hz, After= 0.4 Hz
Iteration  3: FWHM Before= 0.4 Hz, Target= 0.2 Hz, After= 1.1 Hz
Iteration  4: FWHM Before= 1.1 Hz, Target= 0.2 Hz, After= 0.4 Hz
Iteration  5: FWHM Before= 0.4 Hz, Target= 0.3 Hz, After= 1.4 Hz
Iteration  6: FWHM Before= 1.4 Hz, Target= 0.3 Hz, After= 0.3 Hz
Shim succeeded

Lineshape quality factor (1D spectrum, spinning) = 0.351


Performing tune after shimming
tune lock level increase = 1.2

shim changes: 
Z	+35
Z2	+32
Z3	-105
Z4	-203
Z5	+25
Z6	+219
Z7	-2055
Z8	-1176
X	-108
XZ	-7
Y	+6
YZ	-9

duration = 13 min 9 sec
completed successfully
finished Thu Nov 24 19:14:35 2022


========================================================================
