# Supplementary material for: Multicomponent Synthesis of the SARS-CoV-2 Main Protease Inhibitor Nirmatrelvir
Source: J Org Chem. 2023 Aug 22;88(17):12565–71. doi: 10.1021/acs.joc.3c01274 (PMC10476182; doi:10.1021/acs.joc.3c01274)
Supplement: Supplementary file 2 — jo3c01274_si_002.zip [file jo3c01274_si_002.zip › 1_NHBoc amino alcohol (9)/9_HSQC/pdata/1/curdat2]

##TITLE= Parameter file, TOPSPIN		Version 3.2
##JCAMPDX= 5.0
##DATATYPE= Parameter Values
##NPOINTS= 1	$$ modification sequence number
##ORIGIN= Bruker BioSpin GmbH
##OWNER= NMR
$$ 2021-10-28 17:32:16.478 +0200  NMR@NMR500
$$ C:/Bruker/TopSpin3.2/prog/curdir/changer/inmrchanger/Oct14-2021-0837-LarsBinkhorst/33/data/nmr/RO_010/3/pdata/1/curdat2
$$ process C:\Bruker\TopSpin3.2\prog\mod\xwish3.exe
##$CUREXP= <>
##$DATPATH= <>
##$DATPATH2= <C:/NMR Data/data/DanielPreschel/nmr>
##$DATPATH3= <C:/NMR Data/data/DanielPreschel/nmr>
##$DETAILS= <>
##$DU= </u>
##$DU2= <C:\NMR Data>
##$DU3= <>
##$EXPNO= 1
##$EXPNO2= 1
##$EXPNO3= 0
##$NAME= <>
##$NAME2= <RO_010>
##$NAME3= <>
##$PROCNO= 1
##$PROCNO2= 1
##$PROCNO3= 1
##$TYPE= <nmr>
##$USER= <>
##$USER2= <DanielPreschel>
##$USER3= <>
##END=
