# Supplementary material for: Multicomponent Synthesis of the SARS-CoV-2 Main Protease Inhibitor Nirmatrelvir
Source: J Org Chem. 2023 Aug 22;88(17):12565–71. doi: 10.1021/acs.joc.3c01274 (PMC10476182; doi:10.1021/acs.joc.3c01274)
Supplement: Supplementary file 2 — jo3c01274_si_002.zip [file jo3c01274_si_002.zip › 2_NHBoc amino benzoate (10)/10_13C-NMR/fq1list]

O 600.132401
-40000000
-39855469
-39710938
-39566406
-39421875
-39277344
-39132813
-38988281
-38843750
-38699219
-38554688
-38410156
-38265625
-38121094
-37976563
-37832031
-37687500
-37542969
-37398438
-37253906
-37109375
-36964844
-36820313
-36675781
-36531250
-36386719
-36242188
-36097656
-35953125
-35808594
-35664063
-35519531
-35375000
-35230469
-35085938
-34941406
-34796875
-34652344
-34507813
-34363281
-34218750
-34074219
-33929688
-33785156
-33640625
-33496094
-33351563
-33207031
-33062500
-32917969
-32773438
-32628906
-32484375
-32339844
-32195313
-32050781
-31906250
-31761719
-31617188
-31472656
-31328125
-31183594
-31039063
-30894531
-30750000
-30605469
-30460938
-30316406
-30171875
-30027344
-29882813
-29738281
-29593750
-29449219
-29304688
-29160156
-29015625
-28871094
-28726563
-28582031
-28437500
-28292969
-28148438
-28003906
-27859375
-27714844
-27570313
-27425781
-27281250
-27136719
-26992188
-26847656
-26703125
-26558594
-26414063
-26269531
-26125000
-25980469
-25835938
-25691406
-25546875
-25402344
-25257813
-25113281
-24968750
-24824219
-24679688
-24535156
-24390625
-24246094
-24101563
-23957031
-23812500
-23667969
-23523438
-23378906
-23234375
-23089844
-22945313
-22800781
-22656250
-22511719
-22367188
-22222656
-22078125
-21933594
-21789063
-21644531
-21500000
-21355469
-21210938
-21066406
-20921875
-20777344
-20632813
-20488281
-20343750
-20199219
-20054688
-19910156
-19765625
-19621094
-19476563
-19332031
-19187500
-19042969
-18898438
-18753906
-18609375
-18464844
-18320313
-18175781
-18031250
-17886719
-17742188
-17597656
-17453125
-17308594
-17164063
-17019531
-16875000
-16730469
-16585938
-16441406
-16296875
-16152344
-16007813
-15863281
-15718750
-15574219
-15429688
-15285156
-15140625
-14996094
-14851563
-14707031
-14562500
-14417969
-14273438
-14128906
-13984375
-13839844
-13695313
-13550781
-13406250
-13261719
-13117188
-12972656
-12828125
-12683594
-12539063
-12394531
-12250000
-12105469
-11960938
-11816406
-11671875
-11527344
-11382813
-11238281
-11093750
-10949219
-10804688
-10660156
-10515625
-10371094
-10226563
-10082031
-9937500
-9792969
-9648438
-9503906
-9359375
-9214844
-9070313
-8925781
-8781250
-8636719
-8492188
-8347656
-8203125
-8058594
-7914063
-7769531
-7625000
-7480469
-7335938
-7191406
-7046875
-6902344
-6757813
-6613281
-6468750
-6324219
-6179688
-6035156
-5890625
-5746094
-5601563
-5457031
-5312500
-5167969
-5023438
-4878906
-4734375
-4589844
-4445313
-4300781
-4156250
-4011719
-3867188
-3722656
-3578125
-3433594
-3289063
-3144531
-3000000
-2988258
-2976517
-2964775
-2953033
-2941292
-2929550
-2917808
-2906067
-2894325
-2882583
-2870841
-2859100
-2847358
-2835616
-2823875
-2812133
-2800391
-2788650
-2776908
-2765166
-2753425
-2741683
-2729941
-2718200
-2706458
-2694716
-2682975
-2671233
-2659491
-2647750
-2636008
-2624266
-2612524
-2600783
-2589041
-2577299
-2565558
-2553816
-2542074
-2530333
-2518591
-2506849
-2495108
-2483366
-2471624
-2459883
-2448141
-2436399
-2424658
-2412916
-2401174
-2389432
-2377691
-2365949
-2354207
-2342466
-2330724
-2318982
-2307241
-2295499
-2283757
-2272016
-2260274
-2248532
-2236791
-2225049
-2213307
-2201566
-2189824
-2178082
-2166341
-2154599
-2142857
-2131115
-2119374
-2107632
-2095890
-2084149
-2072407
-2060665
-2048924
-2037182
-2025440
-2013699
-2001957
-1990215
-1978474
-1966732
-1954990
-1943249
-1931507
-1919765
-1908023
-1896282
-1884540
-1872798
-1861057
-1849315
-1837573
-1825832
-1814090
-1802348
-1790607
-1778865
-1767123
-1755382
-1743640
-1731898
-1720157
-1708415
-1696673
-1684932
-1673190
-1661448
-1649706
-1637965
-1626223
-1614481
-1602740
-1590998
-1579256
-1567515
-1555773
-1544031
-1532290
-1520548
-1508806
-1497065
-1485323
-1473581
-1461840
-1450098
-1438356
-1426614
-1414873
-1403131
-1391389
-1379648
-1367906
-1356164
-1344423
-1332681
-1320939
-1309198
-1297456
-1285714
-1273973
-1262231
-1250489
-1238748
-1227006
-1215264
-1203523
-1191781
-1180039
-1168297
-1156556
-1144814
-1133072
-1121331
-1109589
-1097847
-1086106
-1074364
-1062622
-1050881
-1039139
-1027397
-1015656
-1003914
 -992172
 -980431
 -968689
 -956947
 -945205
 -933464
 -921722
 -909980
 -898239
 -886497
 -874755
 -863014
 -851272
 -839530
 -827789
 -816047
 -804305
 -792564
 -780822
 -769080
 -757339
 -745597
 -733855
 -722114
 -710372
 -698630
 -686888
 -675147
 -663405
 -651663
 -639922
 -628180
 -616438
 -604697
 -592955
 -581213
 -569472
 -557730
 -545988
 -534247
 -522505
 -510763
 -499022
 -487280
 -475538
 -463796
 -452055
 -440313
 -428571
 -416830
 -405088
 -393346
 -381605
 -369863
 -358121
 -346380
 -334638
 -322896
 -311155
 -299413
 -287671
 -275930
 -264188
 -252446
 -240705
 -228963
 -217221
 -205479
 -193738
 -181996
 -170254
 -158513
 -146771
 -135029
 -123288
 -111546
  -99804
  -88063
  -76321
  -64579
  -52838
  -41096
  -29354
  -17613
   -5871
    5871
   17613
   29354
   41096
   52838
   64579
   76321
   88063
   99804
  111546
  123288
  135029
  146771
  158513
  170254
  181996
  193738
  205479
  217221
  228963
  240705
  252446
  264188
  275930
  287671
  299413
  311155
  322896
  334638
  346380
  358121
  369863
  381605
  393346
  405088
  416830
  428571
  440313
  452055
  463796
  475538
  487280
  499022
  510763
  522505
  534247
  545988
  557730
  569472
  581213
  592955
  604697
  616438
  628180
  639922
  651663
  663405
  675147
  686888
  698630
  710372
  722114
  733855
  745597
  757339
  769080
  780822
  792564
  804305
  816047
  827789
  839530
  851272
  863014
  874755
  886497
  898239
  909980
  921722
  933464
  945205
  956947
  968689
  980431
  992172
 1003914
 1015656
 1027397
 1039139
 1050881
 1062622
 1074364
 1086106
 1097847
 1109589
 1121331
 1133072
 1144814
 1156556
 1168297
 1180039
 1191781
 1203523
 1215264
 1227006
 1238748
 1250489
 1262231
 1273973
 1285714
 1297456
 1309198
 1320939
 1332681
 1344423
 1356164
 1367906
 1379648
 1391389
 1403131
 1414873
 1426614
 1438356
 1450098
 1461840
 1473581
 1485323
 1497065
 1508806
 1520548
 1532290
 1544031
 1555773
 1567515
 1579256
 1590998
 1602740
 1614481
 1626223
 1637965
 1649706
 1661448
 1673190
 1684932
 1696673
 1708415
 1720157
 1731898
 1743640
 1755382
 1767123
 1778865
 1790607
 1802348
 1814090
 1825832
 1837573
 1849315
 1861057
 1872798
 1884540
 1896282
 1908023
 1919765
 1931507
 1943249
 1954990
 1966732
 1978474
 1990215
 2001957
 2013699
 2025440
 2037182
 2048924
 2060665
 2072407
 2084149
 2095890
 2107632
 2119374
 2131115
 2142857
 2154599
 2166341
 2178082
 2189824
 2201566
 2213307
 2225049
 2236791
 2248532
 2260274
 2272016
 2283757
 2295499
 2307241
 2318982
 2330724
 2342466
 2354207
 2365949
 2377691
 2389432
 2401174
 2412916
 2424658
 2436399
 2448141
 2459883
 2471624
 2483366
 2495108
 2506849
 2518591
 2530333
 2542074
 2553816
 2565558
 2577299
 2589041
 2600783
 2612524
 2624266
 2636008
 2647750
 2659491
 2671233
 2682975
 2694716
 2706458
 2718200
 2729941
 2741683
 2753425
 2765166
 2776908
 2788650
 2800391
 2812133
 2823875
 2835616
 2847358
 2859100
 2870841
 2882583
 2894325
 2906067
 2917808
 2929550
 2941292
 2953033
 2964775
 2976517
 2988258
 3000000
 3144531
 3289063
 3433594
 3578125
 3722656
 3867188
 4011719
 4156250
 4300781
 4445313
 4589844
 4734375
 4878906
 5023438
 5167969
 5312500
 5457031
 5601563
 5746094
 5890625
 6035156
 6179688
 6324219
 6468750
 6613281
 6757813
 6902344
 7046875
 7191406
 7335938
 7480469
 7625000
 7769531
 7914063
 8058594
 8203125
 8347656
 8492188
 8636719
 8781250
 8925781
 9070313
 9214844
 9359375
 9503906
 9648438
 9792969
 9937500
10082031
10226563
10371094
10515625
10660156
10804688
10949219
11093750
11238281
11382813
11527344
11671875
11816406
11960938
12105469
12250000
12394531
12539063
12683594
12828125
12972656
13117188
13261719
13406250
13550781
13695313
13839844
13984375
14128906
14273438
14417969
14562500
14707031
14851563
14996094
15140625
15285156
15429688
15574219
15718750
15863281
16007813
16152344
16296875
16441406
16585938
16730469
16875000
17019531
17164063
17308594
17453125
17597656
17742188
17886719
18031250
18175781
18320313
18464844
18609375
18753906
18898438
19042969
19187500
19332031
19476563
19621094
19765625
19910156
20054688
20199219
20343750
20488281
20632813
20777344
20921875
21066406
21210938
21355469
21500000
21644531
21789063
21933594
22078125
22222656
22367188
22511719
22656250
22800781
22945313
23089844
23234375
23378906
23523438
23667969
23812500
23957031
24101563
24246094
24390625
24535156
24679688
24824219
24968750
25113281
25257813
25402344
25546875
25691406
25835938
25980469
26125000
26269531
26414063
26558594
26703125
26847656
26992188
27136719
27281250
27425781
27570313
27714844
27859375
28003906
28148438
28292969
28437500
28582031
28726563
28871094
29015625
29160156
29304688
29449219
29593750
29738281
29882813
30027344
30171875
30316406
30460938
30605469
30750000
30894531
31039063
31183594
31328125
31472656
31617188
31761719
31906250
32050781
32195313
32339844
32484375
32628906
32773438
32917969
33062500
33207031
33351563
33496094
33640625
33785156
33929688
34074219
34218750
34363281
34507813
34652344
34796875
34941406
35085938
35230469
35375000
35519531
35664063
35808594
35953125
36097656
36242188
36386719
36531250
36675781
36820313
36964844
37109375
37253906
37398438
37542969
37687500
37832031
37976563
38121094
38265625
38410156
38554688
38699219
38843750
38988281
39132813
39277344
39421875
39566406
39710938
39855469
40000000
