# Supplementary material for: Multicomponent Synthesis of the SARS-CoV-2 Main Protease Inhibitor Nirmatrelvir
Source: J Org Chem. 2023 Aug 22;88(17):12565–71. doi: 10.1021/acs.joc.3c01274 (PMC10476182; doi:10.1021/acs.joc.3c01274)
Supplement: Supplementary file 2 — jo3c01274_si_002.zip [file jo3c01274_si_002.zip › 2_NHBoc amino benzoate (10)/10_1H-NMR/pdata/1/auditp.txt]

##TITLE= Audit trail, TOPSPIN		Version 3.2
##JCAMPDX= 5.01
##ORIGIN= Bruker BioSpin GmbH
##OWNER= NMR
$$ C:/NMR Data/data/DanielPreschel/nmr/RO_021/1/pdata/1/auditp.txt
##AUDIT TRAIL=  $$ (NUMBER, WHEN, WHO, WHERE, PROCESS, VERSION, WHAT)
(   1,<2021-11-16 18:55:34.017 +0100>,<NMR>,<NMR500>,<go>,<TOPSPIN 3.2>,
      <created by zg
	started at 2021-11-16 18:54:15.084 +0100,
	POWCHK enabled, PULCHK disabled,
       configuration hash MD5:
       19 C7 BB 5D EA 9A F0 38 61 36 8E 90 47 75 A7 65
       data hash MD5: 64K
       23 90 4A FB 84 A7 1A E0 0C F7 4F 38 3F 17 07 58>)
(   2,<2021-11-16 18:55:41.875 +0100>,<NMR>,<NMR500>,<audit>,<TOPSPIN 3.2>,
      <user comment:
       ICON-NMR User ID: DanielPreschel
       data hash MD5: 64K
       23 90 4A FB 84 A7 1A E0 0C F7 4F 38 3F 17 07 58>)
(   3,<2022-02-18 13:01:54.982 +0100>,<NMR>,<NMR500>,<proc1d>,<TOPSPIN 3.2>,
      <Start of raw data processing
       efp LB = 0.3 FT_mod = 6 PKNL = 1 PHC0 = 0 PHC1 = 0 SI = 64K 
       data hash MD5: 64K
       2F 84 05 D2 0E 1D 26 B7 0D C9 AD 98 81 36 92 3B>)
(   4,<2022-02-18 13:01:55.151 +0100>,<NMR>,<NMR500>,<proc1d>,<TOPSPIN 3.2>,
      <apks 
       data hash MD5: 64K
       C9 A4 8E 02 D2 4D 17 44 00 9A E5 77 E9 FE 7C 6B>)
(   5,<2022-02-18 13:01:55.304 +0100>,<NMR>,<NMR500>,<proc1d>,<TOPSPIN 3.2>,
      <abs n ABSG = 5 
       data hash MD5: 64K
       B6 C5 62 87 00 37 03 9B EB 4E 52 0A 94 E2 69 F7>)
##END=

$$ hash MD5
$$ 75 21 C1 80 7F AD 57 CC 9F E3 F7 30 9D F3 23 25
