# Supplementary material for: Multicomponent Synthesis of the SARS-CoV-2 Main Protease Inhibitor Nirmatrelvir
Source: J Org Chem. 2023 Aug 22;88(17):12565–71. doi: 10.1021/acs.joc.3c01274 (PMC10476182; doi:10.1021/acs.joc.3c01274)
Supplement: Supplementary file 2 — jo3c01274_si_002.zip [file jo3c01274_si_002.zip › 2_NHBoc amino benzoate (10)/10_HSQC/audita.txt]

##TITLE= Audit trail, TopSpin 3.6.5
##JCAMPDX= 5.01
##ORIGIN= Bruker BioSpin GmbH
##OWNER= nmr
$$ C:/NMR Data/data/DanielPreschel/nmr/ROS_A6/4/audita.txt
##AUDIT TRAIL=  $$ (NUMBER, WHEN, WHO, WHERE, PROCESS, VERSION, WHAT)
(   1,<2022-11-30 22:59:06.125 +0100>,<nmr>,<PC-600>,<go4>,<TopSpin 3.6.5>,
      <created by zg on data set with UUID '35164b84-70f8-11ed-82fa-a0369f78b45b'
       started at 2022-11-30 22:44:46.389 +0100,
       POWCHK enabled, PULCHK disabled,
       completed at 2022-11-30 22:59:06.125 +0100

       configuration hash MD5:
       24 E2 19 FB 9E F2 A8 38 C8 A9 F8 BC 85 AA 29 9E
       data hash MD5: 1K * 256
       96 EC 65 98 8C 68 16 59 B4 D7 4E 9D 31 7E 28 1E>)
(   2,<2022-11-30 22:59:06.209 +0100>,<nmr>,<PC-600>,<audit>,<TopSpin 3.6.5>,
      <user comment:
       ICON-NMR User ID: DanielPreschel
       data hash MD5: 1K * 256
       96 EC 65 98 8C 68 16 59 B4 D7 4E 9D 31 7E 28 1E>)
##END=

$$ hash MD5
$$ F3 FA 96 12 8B 24 80 49 7F 5C 20 C8 86 6A BD 12
