# Supplementary material for: Multicomponent Synthesis of the SARS-CoV-2 Main Protease Inhibitor Nirmatrelvir
Source: J Org Chem. 2023 Aug 22;88(17):12565–71. doi: 10.1021/acs.joc.3c01274 (PMC10476182; doi:10.1021/acs.joc.3c01274)
Supplement: Supplementary file 2 — jo3c01274_si_002.zip [file jo3c01274_si_002.zip › 2_NHBoc amino benzoate (10)/10_HSQC/pdata/1/auditp.txt]

##TITLE= Audit trail, TopSpin 3.6.5
##JCAMPDX= 5.01
##ORIGIN= Bruker BioSpin GmbH
##OWNER= nmr
$$ C:/NMR Data/data/DanielPreschel/nmr/ROS_A6/4/pdata/1/auditp.txt
##AUDIT TRAIL=  $$ (NUMBER, WHEN, WHO, WHERE, PROCESS, VERSION, WHAT)
(   1,<2022-11-30 22:59:06.125 +0100>,<nmr>,<PC-600>,<go4>,<TopSpin 3.6.5>,
      <created by zg on data set with UUID '35164b84-70f8-11ed-82fa-a0369f78b45b'
       started at 2022-11-30 22:44:46.389 +0100,
       POWCHK enabled, PULCHK disabled,
       completed at 2022-11-30 22:59:06.125 +0100

       configuration hash MD5:
       24 E2 19 FB 9E F2 A8 38 C8 A9 F8 BC 85 AA 29 9E
       data hash MD5: 1K * 256
       96 EC 65 98 8C 68 16 59 B4 D7 4E 9D 31 7E 28 1E>)
(   2,<2022-11-30 22:59:06.209 +0100>,<nmr>,<PC-600>,<audit>,<TopSpin 3.6.5>,
      <user comment:
       ICON-NMR User ID: DanielPreschel
       data hash MD5: 1K * 256
       96 EC 65 98 8C 68 16 59 B4 D7 4E 9D 31 7E 28 1E>)
(   3,<2022-12-01 12:01:33.974 +0100>,<nmr>,<PC-600>,<proc2d>,<TopSpin 3.6.5>,
      <Start of raw data processing
       xfb F2: SI = 1K WDW = 4 SSB = 2 FT_mod = 6 PKNL = 1 PHC0 = 0 PHC1 = 0 F1: SI = 1K ME_mod = 2 NCOEF = 32 WDW = 4 SSB = 2 FT_mod = 6 FCOR = 0.5 PHC0 = 0 PHC1 = 0
       data hash MD5: 1K * 1K
       1D 86 F5 32 0F EE 1E 48 FC 8C 0A E8 28 A8 4D E0>)
(   4,<2022-12-01 12:01:35.425 +0100>,<nmr>,<PC-600>,<apkm>,<TopSpin 3.6.5>,
      <apkm 
       data hash MD5: 1K * 1K
       98 C9 B3 F5 43 EE DB 83 76 45 38 AF D1 FD 91 0A>)
##END=

$$ hash MD5
$$ D9 D9 37 BA 6D 77 48 75 83 B3 CD A9 EC A5 34 C2
