# Supplementary material for: Multicomponent Synthesis of the SARS-CoV-2 Main Protease Inhibitor Nirmatrelvir
Source: J Org Chem. 2023 Aug 22;88(17):12565–71. doi: 10.1021/acs.joc.3c01274 (PMC10476182; doi:10.1021/acs.joc.3c01274)
Supplement: Supplementary file 2 — jo3c01274_si_002.zip [file jo3c01274_si_002.zip › 2_NHBoc amino benzoate (10)/10_HSQC/pdata/1/curdat2]

##TITLE= Parameter file, TopSpin 3.6.5
##JCAMPDX= 5.0
##DATATYPE= Parameter Values
##NPOINTS= 1	$$ modification sequence number
##ORIGIN= Bruker BioSpin GmbH
##OWNER= nmr
$$ 2022-11-30 20:04:49.766 +0100  nmr@PC-600
$$ C:/Bruker/TopSpin3.6.5/prog/curdir/changer/inmrchanger/Nov24-2022-0729-Elwin/8/8.135/data/nmr/ROS_A6/4/pdata/1/curdat2
$$ process C:\Bruker\TopSpin3.6.5\prog\mod\xwish3.exe
##$CUREXP= <>
##$DATPATH= <>
##$DATPATH2= <C:/NMR Data/data/DanielPreschel/nmr>
##$DATPATH3= <C:/NMR Data/data/DanielPreschel/nmr>
##$DETAILS= <>
##$DU= </u>
##$DU2= <C:\NMR Data>
##$DU3= <>
##$EXPNO= 1
##$EXPNO2= 2
##$EXPNO3= 0
##$NAME= <>
##$NAME2= <ROS_A6>
##$NAME3= <>
##$PROCNO= 1
##$PROCNO2= 1
##$PROCNO3= 1
##$SCALE2= 1
##$SCALE3= 1
##$TYPE= <nmr>
##$USER= <>
##$USER2= <DanielPreschel>
##$USER3= <>
##END=
