# Supplementary material for: Multicomponent Synthesis of the SARS-CoV-2 Main Protease Inhibitor Nirmatrelvir
Source: J Org Chem. 2023 Aug 22;88(17):12565–71. doi: 10.1021/acs.joc.3c01274 (PMC10476182; doi:10.1021/acs.joc.3c01274)
Supplement: Supplementary file 2 — jo3c01274_si_002.zip [file jo3c01274_si_002.zip › 2_NHBoc amino benzoate (10)/10_HSQC/shimvalues]

# Wed Nov 30 22:45:18 2022
#$$PROBEIDENTIFIER=Z814601_0004
#$$PROBENAME=PA BBI 600S3 H-BB-D-05 Z
#$$SHIMID=292722
#
# Active Shim Gradients
#
Z           		18990           
Z2          		5               
Z3          		1913            
Z4          		5264            
Z5          		-1942           
Z6          		-2185           
Z7          		-20             
Z8          		-451            
X           		664             
XZ          		-973            
XZ2         		-6070           
XZ3         		423             
XZ4         		368             
XZ5         		216             
Y           		-4214           
YZ          		2746            
YZ2         		-3200           
YZ3         		614             
YZ4         		-32             
YZ5         		-402            
XY          		2560            
XYZ         		598             
XYZ2        		1988            
XYZ3        		943             
XYZ4        		762             
XYZ5        		127             
(X2-Y2)     		5989            
(X2-Y2)Z    		-357            
(X2-Y2)Z2   		795             
(X2-Y2)Z3   		-718            
(X2-Y2)Z4   		154             
(X2-Y2)Z5   		-47             
X3          		-3728           
X3Z         		-998            
Y3          		-2825           
Y3Z         		672             
#
# Lock Parameter
#
FIELD		3616.511
LOCKPHASE		337.507 
LOCKPOWER		-30.000 
LOCKGAIN		126.604 
LOCKDC		-75.000 
LOCKSHIFT		7.240   
LOOPGAIN		-9.400  
LOOPTIME		0.464   
LOOPFILTER		50.000  
#
IEEE64_VERSION_CODE 1
#
# Shim currents 
#
SHIM_SETTING [1 ]  9300.84581350   
SHIM_SETTING [2 ]  1485.84272165   
SHIM_SETTING [3 ]  1344.57033050   
SHIM_SETTING [4 ]  -2113.81591452  
SHIM_SETTING [5 ]  892.58921713    
SHIM_SETTING [6 ]  1783.38106862   
SHIM_SETTING [7 ]  1715.51453230   
SHIM_SETTING [8 ]  3603.98348991   
SHIM_SETTING [9 ]  311.46791176    
SHIM_SETTING [10]  2021.35600178   
SHIM_SETTING [11]  0.00000000      
SHIM_SETTING [12]  -3497.14600000  
SHIM_SETTING [13]  -2153.59500000  
SHIM_SETTING [14]  -1324.43300044  
SHIM_SETTING [15]  -5762.79687718  
SHIM_SETTING [16]  -4730.81387897  
SHIM_SETTING [17]  3376.20922158   
SHIM_SETTING [18]  5056.98678073   
SHIM_SETTING [19]  2784.40352343   
SHIM_SETTING [20]  2100.36116487   
SHIM_SETTING [21]  3840.39300596   
SHIM_SETTING [22]  5641.81100710   
SHIM_SETTING [23]  5440.17599915   
SHIM_SETTING [24]  5067.20899852   
SHIM_SETTING [25]  1402.55500566   
SHIM_SETTING [26]  3090.60300474   
SHIM_SETTING [27]  -2292.05100075  
SHIM_SETTING [28]  -3862.96094885  
SHIM_SETTING [29]  2235.34900128   
SHIM_SETTING [30]  -170.50299728   
SHIM_SETTING [31]  -1504.76197396  
SHIM_SETTING [32]  -10187.25095287 
SHIM_SETTING [33]  5329.21800301   
SHIM_SETTING [34]  2665.71800150   
SHIM_SETTING [35]  210.33799859    
SHIM_SETTING [36]  474.04899959    
SHIM_SETTING [37]  -1565.38556816  
SHIM_SETTING [38]  -527.75612311   
SHIM_SETTING [39]  -2727.14103413  
SHIM_SETTING [40]  2600.00000000   
