# Supplementary material for: Multicomponent Synthesis of the SARS-CoV-2 Main Protease Inhibitor Nirmatrelvir
Source: J Org Chem. 2023 Aug 22;88(17):12565–71. doi: 10.1021/acs.joc.3c01274 (PMC10476182; doi:10.1021/acs.joc.3c01274)
Supplement: Supplementary file 2 — jo3c01274_si_002.zip [file jo3c01274_si_002.zip › 3_Formamide (11)/11_13C-NMR/pdata/1/auditp.txt]

##TITLE= Audit trail, TOPSPIN		Version 3.2
##JCAMPDX= 5.01
##ORIGIN= Bruker BioSpin GmbH
##OWNER= NMR
$$ C:/NMR Data/data/DanielPreschel/nmr/RO_023/2/pdata/1/auditp.txt
##AUDIT TRAIL=  $$ (NUMBER, WHEN, WHO, WHERE, PROCESS, VERSION, WHAT)
(   1,<2021-11-22 21:22:12.540 +0100>,<NMR>,<NMR500>,<go>,<TOPSPIN 3.2>,
      <created by zg
	started at 2021-11-22 19:07:39.776 +0100,
	POWCHK enabled, PULCHK disabled,
       configuration hash MD5:
       19 C7 BB 5D EA 9A F0 38 61 36 8E 90 47 75 A7 65
       data hash MD5: 64K
       92 FA 11 B9 92 C0 7B 1C CC BB 39 35 B6 01 7C E5>)
(   2,<2021-11-22 21:22:20.348 +0100>,<NMR>,<NMR500>,<audit>,<TOPSPIN 3.2>,
      <user comment:
       ICON-NMR User ID: DanielPreschel
       data hash MD5: 64K
       92 FA 11 B9 92 C0 7B 1C CC BB 39 35 B6 01 7C E5>)
(   3,<2021-11-26 17:45:10.842 +0100>,<NMR>,<NMR500>,<proc1d>,<TOPSPIN 3.2>,
      <Start of raw data processing
       efp LB = 1 FT_mod = 6 PKNL = 1 PHC0 = 0 PHC1 = 0 SI = 32K 
       data hash MD5: 32K
       37 ED 9C A0 79 D9 AA F2 24 F5 06 03 F3 8D 19 8D>)
(   4,<2021-11-26 17:45:12.580 +0100>,<NMR>,<NMR500>,<proc1d>,<TOPSPIN 3.2>,
      <apks 
       data hash MD5: 32K
       9F A5 3C F9 AF F3 BA EB 96 89 CE 2C 60 A1 DA D5>)
(   5,<2021-11-26 17:45:14.413 +0100>,<NMR>,<NMR500>,<proc1d>,<TOPSPIN 3.2>,
      <abs n ABSG = 5 
       data hash MD5: 32K
       BE F6 D1 19 8C 33 E0 B9 02 34 BE AA DA 42 17 F1>)
(   6,<2021-11-26 17:45:28.180 +0100>,<NMR>,<NMR500>,<proc1d>,<TOPSPIN 3.2>,
      <pk fgphup PHC0 = -180 PHC1 = 0 
       data hash MD5: 32K
       98 B5 E4 A5 68 05 3C F8 B4 BA B5 94 26 AF F1 B9>)
##END=

$$ hash MD5
$$ 27 67 D2 4C F8 2F 43 41 6A 5F 00 35 1F 19 DF B5
