# Supplementary material for: Multicomponent Synthesis of the SARS-CoV-2 Main Protease Inhibitor Nirmatrelvir
Source: J Org Chem. 2023 Aug 22;88(17):12565–71. doi: 10.1021/acs.joc.3c01274 (PMC10476182; doi:10.1021/acs.joc.3c01274)
Supplement: Supplementary file 2 — jo3c01274_si_002.zip [file jo3c01274_si_002.zip › 3_Formamide (11)/11_1H-NMR/audita.txt]

##TITLE= Audit trail, TopSpin 3.6.5
##JCAMPDX= 5.01
##ORIGIN= Bruker BioSpin GmbH
##OWNER= nmr
$$ C:/NMR Data/data/DanielPreschel/nmr/DPN_A7/1/audita.txt
##AUDIT TRAIL=  $$ (NUMBER, WHEN, WHO, WHERE, PROCESS, VERSION, WHAT)
(   1,<2022-11-24 18:17:50.229 +0100>,<nmr>,<PC-600>,<go4>,<TopSpin 3.6.5>,
      <created by zg on data set with UUID 'b233e23e-6c1b-11ed-8df5-a0369f78b45b'
       started at 2022-11-24 18:16:27.891 +0100,
       POWCHK enabled, PULCHK disabled,
       completed at 2022-11-24 18:17:50.229 +0100

       configuration hash MD5:
       24 E2 19 FB 9E F2 A8 38 C8 A9 F8 BC 85 AA 29 9E
       data hash MD5: 64K
       7B 0C 15 93 E1 0D A6 E8 B8 C2 A0 59 A3 90 C5 9C>)
(   2,<2022-11-24 18:17:50.329 +0100>,<nmr>,<PC-600>,<audit>,<TopSpin 3.6.5>,
      <user comment:
       ICON-NMR User ID: DanielPreschel
       data hash MD5: 64K
       7B 0C 15 93 E1 0D A6 E8 B8 C2 A0 59 A3 90 C5 9C>)
##END=

$$ hash MD5
$$ DB FE 8E EF 07 A7 75 AE 97 05 91 8D 54 F1 A7 28
