# Supplementary material for: Multicomponent Synthesis of the SARS-CoV-2 Main Protease Inhibitor Nirmatrelvir
Source: J Org Chem. 2023 Aug 22;88(17):12565–71. doi: 10.1021/acs.joc.3c01274 (PMC10476182; doi:10.1021/acs.joc.3c01274)
Supplement: Supplementary file 2 — jo3c01274_si_002.zip [file jo3c01274_si_002.zip › 3_Formamide (11)/11_1H-NMR/shimvalues]

# Thu Nov 24 18:17:49 2022
#$$PROBEIDENTIFIER=Z814601_0004
#$$PROBENAME=PA BBI 600S3 H-BB-D-05 Z
#$$SHIMID=292722
#
# Active Shim Gradients
#
Z           		19102           
Z2          		74              
Z3          		1989            
Z4          		5085            
Z5          		-1760           
Z6          		-1824           
Z7          		96              
Z8          		101             
X           		652             
XZ          		-1028           
XZ2         		-6070           
XZ3         		423             
XZ4         		368             
XZ5         		216             
Y           		-4185           
YZ          		2744            
YZ2         		-3200           
YZ3         		614             
YZ4         		-32             
YZ5         		-402            
XY          		2560            
XYZ         		598             
XYZ2        		1988            
XYZ3        		943             
XYZ4        		762             
XYZ5        		127             
(X2-Y2)     		5989            
(X2-Y2)Z    		-357            
(X2-Y2)Z2   		795             
(X2-Y2)Z3   		-718            
(X2-Y2)Z4   		154             
(X2-Y2)Z5   		-47             
X3          		-3728           
X3Z         		-998            
Y3          		-2825           
Y3Z         		672             
#
# Lock Parameter
#
FIELD		3616.602
LOCKPHASE		334.959 
LOCKPOWER		-30.000 
LOCKGAIN		127.253 
LOCKDC		-75.000 
LOCKSHIFT		7.240   
LOOPGAIN		-9.400  
LOOPTIME		0.464   
LOOPFILTER		50.000  
#
IEEE64_VERSION_CODE 1
#
# Shim currents 
#
SHIM_SETTING [1 ]  9404.81942482   
SHIM_SETTING [2 ]  1193.87707018   
SHIM_SETTING [3 ]  1517.54615327   
SHIM_SETTING [4 ]  -1786.10910133  
SHIM_SETTING [5 ]  840.45516875    
SHIM_SETTING [6 ]  1369.60829859   
SHIM_SETTING [7 ]  2722.94473081   
SHIM_SETTING [8 ]  4050.08074082   
SHIM_SETTING [9 ]  518.80613239    
SHIM_SETTING [10]  2023.63412561   
SHIM_SETTING [11]  0.00000000      
SHIM_SETTING [12]  -3497.14600000  
SHIM_SETTING [13]  -2153.59500000  
SHIM_SETTING [14]  -1324.43300025  
SHIM_SETTING [15]  -5828.63381251  
SHIM_SETTING [16]  -4686.65081354  
SHIM_SETTING [17]  3337.86504526   
SHIM_SETTING [18]  5071.33095605   
SHIM_SETTING [19]  2768.98164461   
SHIM_SETTING [20]  2104.42447165   
SHIM_SETTING [21]  3840.39300341   
SHIM_SETTING [22]  5641.81100406   
SHIM_SETTING [23]  5440.17599951   
SHIM_SETTING [24]  5067.20899915   
SHIM_SETTING [25]  1402.55500323   
SHIM_SETTING [26]  3090.60300271   
SHIM_SETTING [27]  -2292.05100043  
SHIM_SETTING [28]  -3838.77168768  
SHIM_SETTING [29]  2235.34900073   
SHIM_SETTING [30]  -170.50299844   
SHIM_SETTING [31]  -1476.71994232  
SHIM_SETTING [32]  -10159.06168998 
SHIM_SETTING [33]  5329.21800172   
SHIM_SETTING [34]  2665.71800086   
SHIM_SETTING [35]  210.33799919    
SHIM_SETTING [36]  474.04899976    
SHIM_SETTING [37]  -1551.30635177  
SHIM_SETTING [38]  -514.38545770   
SHIM_SETTING [39]  -2697.18306231  
SHIM_SETTING [40]  2600.00000000   
