# Supplementary material for: Multicomponent Synthesis of the SARS-CoV-2 Main Protease Inhibitor Nirmatrelvir
Source: J Org Chem. 2023 Aug 22;88(17):12565–71. doi: 10.1021/acs.joc.3c01274 (PMC10476182; doi:10.1021/acs.joc.3c01274)
Supplement: Supplementary file 2 — jo3c01274_si_002.zip [file jo3c01274_si_002.zip › 3_Formamide (11)/11_1H-NMR/topshimreport]

New TopShim run:

version = topshim 2.0.0
date = 2022-11-24
time = 18:06:11.270
command = topshim  fine tunea convcomp autogain

FINE SHIMMING

Parameters:

probe = Z814601_0004
solvent = CDCl3
shim nucleus = 2H
nucleus optimised for = 1H
o1p (from lock) = 7.24 ppm

Results:


1D Shimming:
Iteration  1: FWHM Before= 1.3 Hz, Target= 0.3 Hz, After= 1.6 Hz
Iteration  2: FWHM Before= 1.6 Hz, Target= 0.3 Hz, After= 4.3 Hz
Iteration  3: FWHM Before= 4.3 Hz, Target= 0.3 Hz, After= 1.5 Hz
Iteration  4: FWHM Before= 1.5 Hz, Target= 0.3 Hz, After= 0.3 Hz
Shim succeeded

Lineshape quality factor (1D spectrum, spinning) = 0.397


Performing tune after shimming
tune lock level increase = 1.2

shim changes: 
Z	+278
Z2	+113
Z3	+23
Z4	-111
Z5	+332
Z6	+1222
Z7	-1284
Z8	-1600
X	-113
XZ	-3
Y	+4
YZ	-4

duration = 6 min 27 sec
completed successfully
finished Thu Nov 24 18:11:11 2022


========================================================================
